# Supplementary material for: Sex and Tissue Specificity of Peg3 Promoters
Source: PLoS One. 2016 Oct 6;11(10):e0164158. doi: 10.1371/journal.pone.0164158 (PMC5053485; doi:10.1371/journal.pone.0164158)
Supplement: S1 Table — (XLSX) [file pone.0164158.s004.xlsx]

## Sheet: TaqI Brain
	WT (F)			WT (M)			KO2p (F)			KO2p (M)			KO2m (F)			KO2m (M)
Trial 1	1	22443.5	55.5292	1	20470.6	53.4279	1	1749	4.86218	1	200	0.569147	1	21073.3	92.4998	1	33650.3	86.5367
	2	6915.42	44.4708	2	6708.61	46.5721	2	10688.7	95.1378	2	10360.1	99.4309	2	1708.69	7.50018	2	5235.29	13.4633
	3	11058.5		3	11135.2		3	23533.9		3	24580.2		3			3
	total	40417.4	100		38314.3	100		35971.5	100		35140.3	100		22782			38885.6
Trial 2	1	15652.6	46.7823	1	18881.7	50.4957	1	50	0.160582	1	1172	3.9402	1	18626.7	89.8541	1	18520	92.6616
	2	7778.4	53.2177	2	7783.2	49.5043	2	6345.17	99.8394	2	7938.8	96.0598	2	2103.25	10.1459	2	1466.71	7.33841
	3	10027.4		3	10727.8		3	24741.6		3	20633.9		3			3
		33458.5	100		37392.7	100		31136.7	100		29744.7	100		20730			19986.8
Trial 3	1	19857.9	55.8927	1	17143.1	43.9641	1	99	0.47649	1	486	2.57367	1	19152.4	92.641	1	16325.9	92.2001
	2	6273.23	44.1073	2	9274.61	56.0359	2	4032.86	99.5235	2	3830.17	97.4263	2	1521.38	7.35895	2	1381.12	7.79989
	3	9397.5		3	12575.7		3	16645.1		3	14567.4		3			3
		35528.6	100		38993.5	100		20777	100		18883.5	100		20673.8			17707
unmethylated	55.5292	46.7823	55.8927	53.4279	50.4957	43.9641	4.86218	0.160582	0.47649	0.569147	3.9402	2.57367	92.4998	89.8541	92.641	86.5367	92.6616	92.2001
methylated	44.4708	53.2177	44.1073	46.5721	49.5043	56.0359	95.1378	99.8394	99.5235	99.4309	96.0598	97.4263	7.50018	10.1459	7.35895	13.4633	7.33841	7.79989
	avg	std		avg	stdev		ave	stdev		ave	stdev		ave	stdev		ave	stdev
unmethylated	52.7347	5.15816		49.2959	4.84465		1.83308	2.62802		2.361	1.69556		91.665	1.56987		90.4661	3.41081
methylated	47.2653	5.15816		50.7041	4.84465		98.1669	2.62802		97.639	1.69556		8.33502	1.56987		9.53387	3.41081

## Sheet: HpyCH4IV Brain
	WT (F)			WT (M)			KO2p (F)			KO2p (M)			KO2m (F)			KO2m (M)
Trial 1	1	2653.61	12.7352	1	7023.61	25.1137	1	6749.45	18.8551	1	6149.87	16.9386	1	11606.3	31.9814	1	1193.45	5.58285
HpyCH4IV	2	5115.69	87.2648	2	5889.47	74.8863	2	7188.3	81.1449	2	6325.97	83.0614	2	8265.2	68.0186	2	5563.61	94.4172
	3	13067.5		3	15054.2		3	21858.7		3	23831.1		3	16419.2		3	14620
	4			4			4			4			4			4
	total	20836.8	100		27967.3	100		35796.5	100		36306.9	100		36290.7			21377.1
Trial 2	1	3067.02	12.6149	1	4994.25	11.8969	1	3999.22	13.5574	1	5106.46	15.4506	1	9368.47	26.7237	1	2323.91	10.4974
HpyCH4IV	2	6237.69	87.3851	2	4474.2	88.1031	2	6351.7	86.4426	2	5495.02	84.5494	2	7364.52	73.2763	2	4622.25	89.5026
	3	15007.8		3	32511		3	19147.6		3	22448.8		3	18323.8		3	15191.8
	4			4			4			4			4			4
		24312.6	100		41979.4	100		29498.5	100		33050.3	100		35056.8			22138
Trial 3	1	1489.74	8.47972	1	3537.01	22.1537	1	2269.53	10.4537	1	4309.63	18.035	1	8115.62	31.1717	1	1762.21	11.5366
HpyCH4IV	2	3927.2	91.5203	2	2728.71	77.8463	2	4582.43	89.5463	2	3811.07	81.965	2	5216.86	68.8283	2	3589.71	88.4634
	3	12151.4		3	9700.01		3	14858.3		3	15775.2		3	12702.8		3	9923.06
	4			4			4			4			4			4
		17568.3	100		15965.7	100		21710.2	100		23895.9	100		26035.3			15275
unmethylated	12.7352	12.6149	8.47972	25.1137	11.8969	22.1537	18.8551	13.5574	10.4537	16.9386	15.4506	18.035	31.9814	26.7237	31.1717	5.58285	10.4974	11.5366
methylated	87.2648	87.3851	91.5203	74.8863	88.1031	77.8463	81.1449	86.4426	89.5463	83.0614	84.5494	81.965	68.0186	73.2763	68.8283	94.4172	89.5026	88.4634
	avg	std		avg	stdev		ave	stdev		ave	stdev		ave	stdev		ave	stdev
unmethylated	11.2766	2.42293		19.7214	6.93599		14.2887	4.24815		16.808	1.29715		29.9589	2.8309		9.20561	3.18014
methylated	88.7234	2.42293		80.2786	6.93599		85.7113	4.24815		83.192	1.29715		70.0411	2.8309		90.7944	3.18014

## Sheet: TaqI Muscle
	WT (F)			WT (M)			KO2p (F)			KO2p (M)			KO2m (F)			KO2m (M)
Trial 1	1	22030.8	63.8344	1	26450.6	61.5585	1	150	0.385144	1	872	2.2633	1	15660.4	95.493	1	8813.36	98.3265
	2	4173.41	36.1656	2	6623.8	38.4415	2	8644.07	99.6149	2	9232.52	97.7367	2	739.134	4.50705	2	150	1.67348
	3	8308.24		3	9893.87		3	30152.4		3	28423.3		3			3
	total	34512.5	100		42968.3	100		38946.4	100		38527.9	100		16399.5			8963.36
Trial 2	1	13463.7	54.0344	1	21150.3	52.1268	1	1325	3.81564	1	69	0.203913	1	20071.7	94.7558	1	20104.7	92.5609
	2	5232.59	45.9656	2	7906.8	47.8732	2	8345.99	96.1844	2	7506.02	99.7961	2	1110.86	5.24422	2	1615.81	7.43909
	3	6220.6		3	11517.6		3	25054.5		3	26263		3			3
		24916.9	100		40574.8	100		34725.5	100		33838	100		21182.6			21720.5
Trial 3	1	17474.3	62.2737	1	20937.8	65.7552	1	1559.93	3.96471	1	443.991	1.37358	1	15560.1	93.4108	1	11545.3	90.4805
	2	4223.48	37.7263	2	4748.97	34.2448	2	9476.65	96.0353	2	4021.97	98.6264	2	1097.62	6.58925	2	1214.69	9.51954
	3	6362.72		3	6155.27		3	28308.8		3	27857.6		3			3
		28060.5	100		31842	100		39345.4	100		32323.6	100		16657.7			12760
unmethylated	63.8344	54.0344	62.2737	61.5585	52.1268	65.7552	0.385144	3.81564	3.96471	2.2633	0.203913	1.37358	95.493	94.7558	93.4108	98.3265	92.5609	90.4805
methylated	36.1656	45.9656	37.7263	38.4415	47.8732	34.2448	99.6149	96.1844	96.0353	97.7367	99.7961	98.6264	4.50705	5.24422	6.58925	1.67348	7.43909	9.51954
	avg	std		avg	stdev		ave	stdev		ave	stdev		ave	stdev		ave	stdev
unmethylated	60.0475	5.2656		59.8135	6.97976		2.72183	2.025		1.28026	1.03286		94.5532	1.05578		93.7893	4.06471
methylated	39.9525	5.2656		40.1865	6.97976		97.2782	2.025		98.7197	1.03286		5.44684	1.05578		6.2107	4.06471

## Sheet: HpyCH4IV muscle
	WT (F)			WT (M)			KO2p (F)			KO2p (M)			KO2m (F)			KO2m (M)
Trial 1	1	4306.73	14.7401	1	5872.33	18.9828	1	3410.21	10.2194	1	2308.72	8.29484	1	5222.79	14.9702	1	3118.27	14.5063
HpyCH4IV	2	6200.56	85.2599	2	7020.77	81.0172	2	7088.07	89.7806	2	6115.55	91.7052	2	9111.4	85.0298	2	5107.76	85.4937
	3	18710.6		3	18041.8		3	22871.6		3	19409		3	20553.8		3	13270
	4			4			4			4			4			4
	total	29217.9	100		30934.9	100		33369.8	100		27833.2	100		34888			21496
Trial 2	1	2618.49	13.4754	1	2020.05	11.6477	1	1743.55	8.96553	1	2615.6	12.3703	1	3772.33	14.6595	1	1635.74	10.7
HpyCH4IV	2	4088.59	86.5246	2	2997.02	88.3523	2	3276.91	91.0345	2	4286.53	87.6297	2	5800.99	85.3405	2	3320.15	89.3
	3	12724.5		3	12325.7		3	14426.8		3	14242		3	16159.8		3	10331.5
	4			4			4			4			4			4
		19431.6	100		17342.8	100		19447.3	100		21144.1	100		25733.1			15287.3
Trial 3	1	3524.61	15.2828	1	3037.47	11.8671	1	3874.31	10.6351	1	4458.25	12.9352	1	4714.44	13.5557	1	3094.83	14.3522
HpyCH4IV	2	4164.95	84.7172	2	5832.13	88.1329	2	7216.62	89.3649	2	8734.25	87.0648	2	9520.71	86.4443	2	5553.51	85.6478
	3	15373		3	16726.2		3	25338.7		3	21273.6		3	20543.2		3	12915.1
	4			4			4			4			4			4
		23062.6	100		25595.8	100		36429.6	100		34466.1	100		34778.3			21563.4
unmethylated	14.7401	13.4754	15.2828	18.9828	11.6477	11.8671	10.2194	8.96553	10.6351	8.29484	12.3703	12.9352	14.9702	14.6595	13.5557	14.5063	10.7	14.3522
methylated	85.2599	86.5246	84.7172	81.0172	88.3523	88.1329	89.7806	91.0345	89.3649	91.7052	87.6297	87.0648	85.0298	85.3405	86.4443	85.4937	89.3	85.6478
	avg	std		avg	stdev		ave	stdev		ave	stdev		ave	stdev		ave	stdev
unmethylated	14.4995	0.927407		14.1659	4.17305		9.94001	0.869134		11.2001	2.53184		14.3951	0.743363		13.1862	2.15447
methylated	85.5005	0.927407		85.8341	4.17305		90.06	0.869134		88.7999	2.53184		85.6049	0.743363		86.8138	2.15447
