# Supplementary material for: Sex and Tissue Specificity of Peg3 Promoters
Source: PLoS One. 2016 Oct 6;11(10):e0164158. doi: 10.1371/journal.pone.0164158 (PMC5053485; doi:10.1371/journal.pone.0164158)
Supplement: S2 Table — (XLSX) [file pone.0164158.s005.xlsx]

## Sheet: table 1
Supplementary Table 1. Primer sets used for genotpying, RT-PCR, qRT-PCR and DNA methylation experiments.
Locus	Name	Sequence (5' -> 3')	Primer set	Size (bp)	*Position (mm9, NCBI Build 37)
Primers used for genotyping
DelKO (genotyping)	Peg3-5arm	CCCTCAGCAGAGCTGTTTCCTGCC	1st primer	≅600	mChr7: 6,669,691-unknown	33 cycles
	Peg3-LoxR	TGAACTGATGGCGAGCTCAGACC
DelKO (genotyping)	Peg3-5 arm	CCCTCAGCAGAGCTGTTTCCTGCC	2nd primer	≅700	mChr7: 6,669,691-6,668,412	33 cycles
	Peg3-rev	ACCCCATTCTCATCAGCTCCAGAG
KO2 (genotyping)	bac2082-F1	ACAACCCGGAGTTTTAGCAGAC	1st primer	none	mChr7: 6,684,449-6,684,158	33 cycles
	bac2375-R	AGGGGAGAACAGACTACAGA
KO2 (genotyping)	bac2082-F2	ACAACCCGGAGTTTTAGCAGAC	2nd primer	≅400	mChr7: 6,684,449-6,679,821	33 cycles
	bac6710-R	GGATGTAAGATGGAGGCACTGT
Y chromosome (genotyping)	mSry-F	GTCCCGTGGTGAGAGGCACAAG	1st primer	≅318	chrY:1,919,207-1,919,524	33 cycles
	mSry-R	GCAGCTCTACTCCAGTCTTGCC
Primers used for RT-PCR and qRT-PCR analysis
RT-PCR-mE1	Peg3-RT-1a	GGTTCAGTGTGGGTGCACTAGACT	1st primer	≅304	mChr7: 6,683,015-6,683,038	33 cycles
	m12,4	TGTCACTGTTGGTGTCGTCT
RT-PCR-mU0	m-U0F	TACAATGATACAACATGGCCAG	1st primer	≅600	mChr7: 6,699,528-6,668,822	36 cycles
	mEx6-R3	ATGTGGTCTTGACATCACAGGAAGA
RT-PCR-mU2	m-U2F	TGGCCACTTCAATTCTGGAAGG	1st primer	≅800	mChr7: 6,709,557-6,668,822	36 cycles
	mEx6-R3	ATGTGGTCTTGACATCACAGGAAGA
RT-PCR-mUsp29	mUsp29-1a	GAGGAGAGCAAGCAGGTAGATTAC	1st primer	≅184	mChr7: 6,683,857-6,690,300	33 cycles
	mUsp29-1c	GTTGAAATGGGGAGTAGGGTGA
RT-PCR-mβ-actin	β-actin-1a	GAGCACCCTGTGCTGCTCACCGA	1st primer	344	mChr5:143,666,183-143,666,981	33 cycles
	β-actin-1b	CTCTTTGATGTCACGCACGATTTC
RT-PCR-mGapdh	Gapdh-RT-F	ATGACATCAAGAAGGTGGTG	1st primer	≅177	mChr6:91,379,637-91,379,814	33 cycles
	Gapdh-RT-R	CATACCAGGAAATGAGCTTG
Primers used for DNA methylation analysis
Bis-E1	Peg3-met-11	AGAGGGTGTATGTTGTAGAGTAGTTAGGTG	1st primer	≅454	mChr7: 6,730,213-67303,667	40 cycles
	Peg3-met-12	CATCCCTTCACACCCACATCCCATCC				TaqI
Bis-U2	ECR4-Bis-a	ATTGGTTTATAGTTAGGGAAGGAAGTAGT	1st primer	≅324	mChr7: 6,759,695-6,760,018	40 cycles
	ECR4-Bis-b	AAATCTCTCTAAAACATAATACTATTCTAT				HpyCH4IV
